# Supplementary material for: Predictability, Skeletal Stability, and Safety of Iliac Crest Bone Grafts in Large Maxillary Advancement with Le Fort I Osteotomy: A Systematic Review
Source: J Clin Med. 2026 Mar 28;15(7):2586. doi: 10.3390/jcm15072586 (PMC13073696; doi:10.3390/jcm15072586)
Supplement: Supplementary file 1 [file jcm-15-02586-s001.zip]

Archive with 1 entries (1 files):
- jcm-4194109-supplementary.pdf
